# Supplementary material for: Archaeogenetic insights into the demographic history of Late Neanderthals
Source: Proc Natl Acad Sci U S A. 2026 Mar 23;123(13):e2520565123. doi: 10.1073/pnas.2520565123 (PMC13037871; doi:10.1073/pnas.2520565123)
Supplement: Supplementary file 2 — Dataset S01 (XLSX) [file pnas.2520565123.sd01.xlsx]

## Sheet: Sampling
Archeological site	Country	Sample ID	Skeletal Element	Sample ID	Sampled amount (mg)	Sampling protocol	Sampling Location
Goyet (Troisième caverne)	Belgium	Goyet Q305-1	Right Femur	GOY004.A	77	Standard drilling	University of Tübingen, Germany
Goyet (Troisième caverne)	Belgium	Goyet 2878-2D	Lower Left P2	GOY005.B	15	Standard drilling	University of Tübingen, Germany
Goyet (Troisième caverne)	Belgium	Goyet D183-4	Left Clavicle	GOY008.A	33	Standard drilling	Royal Belgian Institute of Natural Sciences in Brussels, Belgium
Trou Magrite	Belgium	Trou Magrite 2422-36	Left Femur	TMA002.A	8.4	Standard drilling	Royal Belgian Institute of Natural Sciences in Brussels, Belgium
Tourtoirac	France	TTC N.1 (F7 layer 5)	Left Tibia	TORT001.A	50	Standard drilling	University of Tübingen, Germany
Tourtoirac	France	TTC N. 4 (F7 layer 7)	Femur	TORT002.A	51	Standard drilling	University of Tübingen, Germany
Tourtoirac	France	TTC_D_14 (D5 A, US 23)	Distal hand phalanx, DP5 left	TORT004.A	10	Standard drilling	University of Tübingen, Germany
Saint-Césaire	France	RPB84_E4IV_EGF_30-RPB117 (Saint-Césaire RPB_117)	Left Petrous	SCE001.A	50	Standard drilling	Max Planck Institute for the Science of Human History in Jena, Germany
Sesselfelsgrotte	Germany	Sesselfelsgrotte 1	Right Femur	SESS001.A	10	Standard drilling	University of Tübingen, Germany
Pešturina	Serbia	Pešturina 3	Upper Right M1	PES001.A	36	Standard drilling	Max Planck Institute for the Science of Human History in Jena, Germany

## Sheet: Extraction
Extract ID	Extraction Protocol	Extraction Location
GOY004.A01	DNA Extraction Dabney 2013 + Viral Kit	Max Planck Institute for the Science of Human History in Jena, Germany
GOY005.B01	DNA Extraction Dabney 2013 + Viral Kit	Max Planck Institute for the Science of Human History in Jena, Germany
GOY008.A01	DNA Extraction Dabney 2013 + Viral Kit	Max Planck Institute for the Science of Human History in Jena, Germany
TMA002.A01	DNA Extraction Dabney 2013 + Viral Kit	Max Planck Institute for the Science of Human History in Jena, Germany
TORT001.A.1	DNA Extraction Dabney 2013 + Viral Kit	University of Tübingen, Germany
TORT002.A.1	DNA Extraction Dabney 2013 + Viral Kit	University of Tübingen, Germany
TORT004.A.1	DNA Extraction Dabney 2013 + Viral Kit	University of Tübingen, Germany
SCE001.A01	DNA Extraction Dabney 2013 + Viral Kit	Max Planck Institute for the Science of Human History in Jena, Germany
SESS001.A.1	DNA Extraction Dabney 2013 + Viral Kit	University of Tübingen, Germany
PES001.A01	DNA Extraction Dabney 2013 + Viral Kit	Max Planck Institute for the Science of Human History in Jena, Germany

## Sheet: Library
Library ID	Library Protocol	Library preparation location
GOY004.A0102	ssLibrary non UDG Gansauge 2020	Max Planck Institute for the Science of Human History in Jena, Germany
GOY005.B0102	ssLibrary non UDG Gansauge 2020	Max Planck Institute for the Science of Human History in Jena, Germany
GOY008.A0103	ssLibrary non UDG Gansauge 2020	Max Planck Institute for the Science of Human History in Jena, Germany
TMA002.A0102	ssLibrary non UDG Gansauge 2020	Max Planck Institute for the Science of Human History in Jena, Germany
TORT001.A.1.1	ssLibrary UDG half Gansauge 2020	University of Tübingen, Germany
TORT001.A.1.2	ssLibrary non UDG Gansauge 2020	University of Tübingen, Germany
TORT001.A.1.3	ssLibrary non UDG Gansauge 2020	University of Tübingen, Germany
TORT001.A.1.4	ssLibrary non UDG Gansauge 2020	University of Tübingen, Germany
TORT002.A.1.1	ssLibrary UDG half Gansauge 2020	University of Tübingen, Germany
TORT002.A.1.2	ssLibrary non UDG Gansauge 2020	University of Tübingen, Germany
TORT002.A.1.3	ssLibrary non UDG Gansauge 2020	University of Tübingen, Germany
TORT002.A.1.4	ssLibrary non UDG Gansauge 2020	University of Tübingen, Germany
TORT004.A.1.1	ssLibrary non UDG Gansauge 2020	University of Tübingen, Germany
SCE001.A0102	ssLibrary non UDG Gansauge 2020	Max Planck Institute for the Science of Human History in Jena, Germany
SESS001.A.1.1	ssLibrary UDG half Gansauge 2020	University of Tübingen, Germany
SESS001.A.1.2	ssLibrary non UDG Gansauge 2020	University of Tübingen, Germany
SESS001.A.1.3	ssLibrary non UDG Gansauge 2020	University of Tübingen, Germany
SESS001.A.1.4	ssLibrary non UDG Gansauge 2020	University of Tübingen, Germany
PES001.A0102	ssLibrary non UDG Gansauge 2020	Max Planck Institute for the Science of Human History in Jena, Germany

## Sheet: Capture
Capture ID	Capture Protocol	Capture location
GOY004.A0102.MT1	Fu et al. 2013	Max Planck Institute for the Science of Human History in Jena, Germany
GOY005.B0102.MT1	Fu et al. 2013	Max Planck Institute for the Science of Human History in Jena, Germany
GOY008.A0103.MT1	Fu et al. 2013	Max Planck Institute for the Science of Human History in Jena, Germany
TMA002.A0102.MT1	Fu et al. 2013	Max Planck Institute for the Science of Human History in Jena, Germany
TORT001.A.1.1.MHS	Furtwängler et al. 2018	University of Tübingen, Germany
TORT001.A.1.2.MHS	Furtwängler et al. 2018	University of Tübingen, Germany
TORT001.A.1.3.MHS	Furtwängler et al. 2018	University of Tübingen, Germany
TORT001.A.1.4.MHS	Furtwängler et al. 2018	University of Tübingen, Germany
TORT002.A.1.1.MHS	Furtwängler et al. 2018	University of Tübingen, Germany
TORT002.A.1.2.MHS	Furtwängler et al. 2018	University of Tübingen, Germany
TORT002.A.1.3.MHS	Furtwängler et al. 2018	University of Tübingen, Germany
TORT002.A.1.4.MHS	Furtwängler et al. 2018	University of Tübingen, Germany
TORT004.A.1.1.MHS	Furtwängler et al. 2018	University of Tübingen, Germany
SCE001.A0102.MT1	Fu et al. 2013	Max Planck Institute for the Science of Human History in Jena, Germany
SESS001.A.1.1.MHS	Furtwängler et al. 2018	University of Tübingen, Germany
SESS001.A.1.2.MHS	Furtwängler et al. 2018	University of Tübingen, Germany
SESS001.A.1.3.MHS	Furtwängler et al. 2018	University of Tübingen, Germany
SESS001.A.1.4.MHS	Furtwängler et al. 2018	University of Tübingen, Germany
PES001.A0102.MT1	Fu et al. 2013	Max Planck Institute for the Science of Human History in Jena, Germany

## Sheet: Sequencing
Sequencing ID	# of Raw Reads prior Clip & Merge (C&M)	# reads after C&M prior mapping	# mapped reads prior RMDup (genome)	# mapped reads prior RMDup	# of Duplicates removed	Mapped Reads after RMDup	Endogenous DNA (%)	Cluster Factor	Mean Coverage	std. dev. Coverage	Coverage >= 1X in %	Coverage >= 2X in %	Coverage >= 3X in %	Coverage >= 4X in %	Coverage >= 5X in %	# of reads on mitochondrium	AVG Coverage on mitochondrium	DMG 1st Base 3'	DMG 2nd Base 3'	DMG 1st Base 5'	DMG 2nd Base 5'	average fragment length	median fragment length	GC content in %
GOY004.A0102.MT1.1	1485230	1115293	43751	43887	24217	19670	3.935	2.231	62.25	12.92	100	100	100	100	100	19670	62.37	0.011	0.01	0.32	0.17	52.42	49	43.51
GOY004.A0102.MT1.2	18716754	14085123	538985	538985	506395	32590	3.827	16.538	137.43	7.23	100	100	100	100	100	32590	137.73	0.039	0.01	0.3	0.17	69.85	76	42.88
GOY004.A0102.MT1.3	20154963	15295859	583462	583462	514192	69270	3.815	8.423	199.61	54.41	100	100	100	100	100	69270	199.86	0.007	0	0.32	0.17	47.73	44	44.06
GOY005.B0102.MT1.1	1064865	765095	8867	8911	2569	6342	1.165	1.405	20.06	5.97	100	99.98	99.73	99.6	99.48	6342	20.11	0.012	0.01	0.2	0.13	52.39	48	44.12
GOY005.B0102.MT1.2	13110541	9443037	106715	107191	81639	25552	1.135	4.195	92.86	12.24	100	100	100	100	100	25552	93.07	0.019	0.01	0.19	0.11	60.2	63	43.89
GOY005.B0102.MT1.3	14124144	10289584	116416	116990	90707	26283	1.137	4.451	96.88	11.56	100	100	100	100	100	26283	97.11	0.021	0.01	0.17	0.11	61.06	65	43.86
GOY008.A0103.MT1.1	1133922	769429	2599	2614	936	1678	0.34	1.558	5.53	6.57	98.22	92.9	82.87	67.84	51.36	1678	5.55	0.01	0	0.17	0.07	54.55	52	44.76
GOY008.A0103.MT1.2	14394123	9787681	32476	32647	23057	9590	0.334	3.404	31.69	12.91	100	100	100	100	99.97	9590	31.79	0.019	0.01	0.19	0.1	54.74	52	44.29
GOY008.A0103.MT1.3	15360678	10580058	35572	35572	25546	10026	0.336	3.548	33.41	12.84	100	100	100	100	100	10026	33.5	0.015	0.01	0.18	0.09	55.2	53	44.26
PES001.A0102.MT1.1	1057289	823203	4356	4366	1184	3182	0.53	1.372	7.93	4.05	98.62	96.17	92.62	86.54	79.9	3182	7.94	0.006	0.01	0.58	0.27	41.27	39	43.22
PES001.A0102.MT1.2	19319402	15074261	75265	75404	54054	21350	0.5	3.532	59.04	14.09	100	99.99	99.99	99.99	99.91	21350	59.12	0.006	0.01	0.59	0.29	45.81	43	42.9
PES001.A0102.MT1.3	20661124	16240084	81243	81243	59149	22094	0.5	3.677	61.83	14.26	100	100	99.98	99.89	99.84	22094	61.95	0.005	0	0.58	0.3	46.36	44	42.89
SCE001.A0102.MT1.1	1015944	769254	326	328	46	282	0.043	1.163	0.77	0.88	53.75	18.15	4.63	0.8	0.15	282	0.78	-	0.02	0.27	0.23	45.52	41	43.88
SCE001.A0102.MT1.2	18471742	14033104	5510	5549	2354	3195	0.04	1.737	8.82	3.65	99.89	98.56	96.03	92.42	87.75	3195	8.86	0.009	-	0.34	0.16	45.73	42	43.88
SCE001.A0102.MT1.3	19931329	15287792	5810	5810	2459	3351	0.038	1.734	9.25	3.82	99.78	99.03	97.04	93.79	89.38	3351	9.28	0.007	0	0.36	0.18	45.75	42	43.83
SESS001.A.1.1.MHS.1	2378811	1265737	11372	11490	5920	5570	0.908	2.063	19.55	5.55	99.82	99.75	99.61	99.49	99.28	5570	19.65	0.009	0	0.12	0.02	58.14	53	44.33
SESS001.A.1.2.MHS.1	24500695	14471591	171974	171974	160073	11901	1.188	14.45	40.44	7.11	100	100	100	100	99.98	11901	40.58	0.014	0	0.18	0.08	56.29	50	43.65
SESS001.A.1.3.MHS.1	23783785	15247061	151267	152592	139177	13415	1.001	11.375	45.98	8.74	100	100	100	99.98	99.9	13415	46.14	0.008	0.01	0.17	0.07	56.77	51	43.74
SESS001.A.1.4.MHS.1	23144478	14941131	146302	147628	134590	13038	0.988	11.323	44.4	8.07	100	100	100	100	100	13038	44.55	0.009	0.01	0.19	0.08	56.41	50	43.63
TMA002.A0102.MT1.1	853722	475776	9090	9110	3196	5914	1.915	1.54	15.91	5.63	100	99.98	99.75	99.09	98.03	5914	15.93	0.008	0	0.26	0.14	44.55	41	44.12
TMA002.A0102.MT1.2	15651818	8739912	163275	163736	142544	21192	1.873	7.726	61.06	9.93	100	100	100	100	100	21192	61.16	0.008	0	0.26	0.15	47.73	45	43.03
TMA002.A0102.MT1.3	16630801	9422548	174305	174305	152918	21387	1.85	8.15	61.77	10.04	100	100	100	100	100	21387	61.87	0.008	0	0.26	0.14	47.84	45	42.97
TORT001.A.1.1.MHS.1	1987109	1465926	4895	4921	1492	3429	0.336	1.435	11.93	4.41	100	99.7	99.18	98.53	96.98	3429	11.99	0.009	0	0.09	0	57.63	52	44.61
TORT001.A.1.2.MHS.1	22282003	16727769	49162	49162	39983	9179	0.294	5.356	32.32	8.12	99.97	99.89	99.87	99.77	99.75	9179	32.42	0.008	0.01	0.35	0.16	58.33	51	43.84
TORT001.A.1.3.MHS.1	25791015	20947037	51372	51372	37094	14278	0.245	3.598	55.92	10.73	100	100	100	100	100	14278	56.1	0.008	0.01	0.34	0.14	64.88	58	43.58
TORT001.A.1.4.MHS.1	21172189	17309785	43090	43090	30974	12116	0.249	3.556	46.13	10.35	100	100	99.99	99.9	99.86	12116	46.29	0.01	0.01	0.34	0.14	63.07	56	43.65
TORT002.A.1.1.MHS.1	2027109	1467449	3134	3165	969	2196	0.216	1.441	8.9	3.54	99.73	98.86	97.11	94.77	90.88	2196	8.95	0.019	0.01	0.07	0	67.1	60.5	44.21
TORT002.A.1.2.MHS.1	18628834	13478663	30988	31336	23882	7454	0.232	4.204	28.73	7.11	100	99.87	99.83	99.78	99.7	7454	28.9	0.016	0.01	0.27	0.13	63.85	56	44.13
TORT002.A.1.3.MHS.1	29274039	22918172	41606	41606	31468	10138	0.182	4.104	39.47	8.58	100	99.99	99.97	99.79	99.73	10138	39.63	0.009	0.01	0.29	0.12	64.49	55	43.85
TORT002.A.1.4.MHS.1	21233322	16696162	36540	36945	27120	9825	0.221	3.76	38.9	8.51	99.91	99.82	99.76	99.7	99.65	9825	39.08	0.009	0.01	0.27	0.11	65.59	56	43.97
TORT004.A.1.1.MHS.1	21832687	17469853	133503	133503	122482	11021	0.764	12.114	38.93	8.07	100	100	100	100	99.89	11021	39.05	0.012	0.01	0.38	0.17	58.51	51	42.92
