# Supplementary material for: Archaeogenetic insights into the demographic history of Late Neanderthals
Source: Proc Natl Acad Sci U S A. 2026 Mar 23;123(13):e2520565123. doi: 10.1073/pnas.2520565123 (PMC13037871; doi:10.1073/pnas.2520565123)
Supplement: Supplementary file 3 — Dataset S02 (XLSX) [file pnas.2520565123.sd02.xlsx]

## Sheet: S2A
Sample ID	Taxa	Reference	Number of Ns in mtDNA consensus	Included in final dataset
Chag_6c_A15858	Neanderthal	(Vernot et al., 2021)	553	yes
Chagyrskaya Unit6C1	Neanderthal	(Slon, Hopfe, et al., 2017)	6360	no
Chagyrskaya01	Neanderthal	(Skov et al., 2022)	2	yes
Chagyrskaya02	Neanderthal	(Skov et al., 2022)	1	yes
Chagyrskaya06	Neanderthal	(Skov et al., 2022)	655	no
Chagyrskaya07	Neanderthal	(Skov et al., 2022)	2	no
Chagyrskaya09	Neanderthal	(Skov et al., 2022)	7	no
Chagyrskaya12	Neanderthal	(Skov et al., 2022)	1	no
Chagyrskaya13	Neanderthal	(Skov et al., 2022)	2	no
Chagyrskaya14	Neanderthal	(Skov et al., 2022)	1	no
Chagyrskaya17	Neanderthal	(Skov et al., 2022)	1	yes
Chagyrskaya18	Neanderthal	(Skov et al., 2022)	0	yes
Chagyrskaya19	Neanderthal	(Skov et al., 2022)	2	yes
Chagyrskaya20	Neanderthal	(Skov et al., 2022)	0	yes
Chagyrskaya41	Neanderthal	(Skov et al., 2022)	0	yes
Chagyrskaya60	Neanderthal	(Skov et al., 2022)	1	no
Chagyrskaya63_1141	Neanderthal	(Skov et al., 2022)	3	no
Chagyrskaya8	Neanderthal	(Mafessoni et al., 2020)	0	yes
Denisova East Layer11.4	Neanderthal	(Slon, Hopfe, et al., 2017)	1726	yes
Denisova East Layer14	Neanderthal	(Slon, Hopfe, et al., 2017)	4755	no
Denisova Main Layer14.3	Neanderthal	(Slon, Hopfe, et al., 2017)	207	yes
Denisova Main Layer17	Neanderthal	(Slon, Hopfe, et al., 2017)	4296	no
Denisova Main Layer19.1	Neanderthal	(Slon, Hopfe, et al., 2017)	896	yes
Denisova11	Neanderthal	(Brown et al., 2016)	67	yes
Denisova15	Neanderthal	(Douka et al., 2019)	1	yes
Denisova17	Neanderthal	(Massilani et al., 2020)	0	yes
Denisova5	Neanderthal	(Prüfer et al., 2014)	0	yes
EC L11.4 (E202)	Neanderthal	(Zavala et al., 2021)	1543*	no
EC L11.4/12.1 (E213)	Neanderthal	(Zavala et al., 2021)	717*	no
El Sidrón 1253	Neanderthal	(Briggs et al., 2009)	0	yes
El Sidrón StratumIII	Neanderthal	(Slon, Hopfe, et al., 2017)	806	yes
Est_2_A16112.SR	Neanderthal	(Vernot et al., 2021)	371	yes
Est_3_A16045.SR	Neanderthal	(Vernot et al., 2021)	141	yes
Est_4_A20281.SR	Neanderthal	(Vernot et al., 2021)	328	yes
Feldhofer 1	Neanderthal	(Briggs et al., 2009)	0	yes
Feldhofer 2	Neanderthal	(Briggs et al., 2009)	0	yes
Fonds-de-Forêt	Neanderthal	(Devièse et al., 2021)	1	yes
ForbesQuarry	Neanderthal	(Bokelmann et al., 2019)	2591	yes
Goyet 2878-2D	Neanderthal	this study	100	yes
Goyet D183-4	Neanderthal	this study	1294	yes
Goyet Q305-1	Neanderthal	this study	0	yes
GoyetQ305-4	Neanderthal	(Rougier et al., 2016)	0	yes
GoyetQ305-7	Neanderthal	(Rougier et al., 2016)	4	no
GoyetQ374a-1	Neanderthal	(Rougier et al., 2016)	3	no
GoyetQ56-1	Neanderthal	(Rougier et al., 2016)	0	yes
GoyetQ57-1	Neanderthal	(Rougier et al., 2016)	309	no
GoyetQ57-2	Neanderthal	(Rougier et al., 2016)	2	yes
GoyetQ57-3	Neanderthal	(Rougier et al., 2016)	27	no
Hohlenstein-Stadel	Neanderthal	(Posth et al., 2017; Peyrégne et al., 2019)	0	yes
Les Cottés Z4-1514	Neanderthal	(Hajdinjak et al., 2018)	0	yes
MC L19 (M65)	Neanderthal	(Zavala et al., 2021)	15*	no
Mezmaiskaya 1	Neanderthal	(Briggs et al., 2009)	0	yes
Mezmaiskaya 2	Neanderthal	(Hajdinjak et al., 2018; Ron Pinhasi et al., 2011)	1	yes
Mezmaiskaya 3	Neanderthal	(Andreeva et al., 2022)	0	yes
Okladikov11	Neanderthal	(Skov et al., 2022)	177	yes
Okladikov15	Neanderthal	(Skov et al., 2022)	495	yes
Okladnikov 2	Neanderthal	(Krause et al., 2007)	88	yes
Pešturina 3	Neanderthal	this study	104	yes
Riparo Broion 1	Neanderthal	(Romandini et al., 2020)	7	yes
Saint-Césaire RPB_117	Neanderthal	this study	4174	yes
Scladina I-4A	Neanderthal	(Peyrégne et al., 2019)	0	yes
Sesselfelsgrotte 1	Neanderthal	this study	4397	yes
Spy 94a	Neanderthal	(Hajdinjak et al., 2018)	0	yes
Stajnia S5000	Neanderthal	(Picin et al., 2020)	14	yes
Thorin	Neanderthal	(Slimak et al., 2024)	26	yes
Tourtoirac N.1	Neanderthal	this study	1101	yes
Tourtoirac N.4	Neanderthal	this study	5314	yes
Tourtoirac_D_14	Neanderthal	this study	1278	yes
Trou Magrite 2422-36	Neanderthal	this study	0	yes
Vindija 33.16	Neanderthal	(Green et al., 2008)	0	yes
Vindija 33.19/87	Neanderthal	(Prüfer et al., 2014)	0	yes
Vindija 33.25	Neanderthal	(Briggs et al., 2009)	0	yes
Vindija33.17	Neanderthal	(Gansauge & Meyer, 2014)	1	yes
Denisova_East_Layer15	Denisovan	(Slon, Hopfe, et al., 2017)	15279	no
Denisova19	Denisovan	(Massilani et al., 2020)	2	yes
Denisova2	Denisovan	(Slon, Viola, et al., 2017)	13	yes
Denisova20	Denisovan	(Massilani et al., 2020)	0	yes
Denisova21	Denisovan	(Massilani et al., 2020)	0	yes
Denisova3	Denisovan	(Krause et al., 2010)	0	yes
Denisova4	Denisovan	(Reich et al., 2010)	0	yes
Denisova8	Denisovan	(Sawyer et al., 2015)	0	yes
Layer2 d Len	Denisovan	(Zhang et al., 2020)	15363	no
Layer2 Len	Denisovan	(Zhang et al., 2020)	11924	no
Layer3 d Len	Denisovan	(Zhang et al., 2020)	10546	no
Layer3 Len	Denisovan	(Zhang et al., 2020)	5264	no
Layer4 d Len	Denisovan	(Zhang et al., 2020)	94	yes
Layer4 Len	Denisovan	(Zhang et al., 2020)	21	yes
Layer7 d Len	Denisovan	(Zhang et al., 2020)	4282	no
Layer7 Len	Denisovan	(Zhang et al., 2020)	7048	no
MC L20 (M71)	Denisovan	(Zavala et al., 2021)	3813*	no
* Not complete consensus, the numbers of Ns are not indicative of the total length of the mtDNA

## Sheet: S2B
TempEst Maximum Parsimony	rCRS	Diff from GoyetQ56-1	Age Estimation		TempEst Maximum Parsimony	HST	Diff from GoyetQ56-1	Age Estimation
Chagyrskaya01	74.5	10	83780		Chagyrskaya01	36.9189	10	83780
Chagyrskaya02	75.5	9	79656		Chagyrskaya02	37.9189	9	79656
Chagyrskaya17	76.5	8	75532		Chagyrskaya17	38.9189	8	75532
Chagyrskaya18	72.5	12	92028		Chagyrskaya18	34.9189	12	92028
Chagyrskaya19	75.5	9	79656		Chagyrskaya19	37.9189	9	79656
Chagyrskaya20	72.5	12	92028		Chagyrskaya20	34.9189	12	92028
Chagyrskaya41	72.5	12	92028		Chagyrskaya41	34.9189	12	92028
Chagyrskaya8	75.5	9	79656		Chagyrskaya8	37.9189	9	79656
Denisova11	70.5	14	100276		Denisova11	32.9189	14	100276
Denisova15	68.5	16	108524		Denisova15	30.9189	16	108524
Denisova17	69.5	15	104400		Denisova17	31.9189	15	104400
Denisova5	66.5	18	116772		Denisova5	28.9189	18	116772
ElSidron1253	76.5	8	75532		ElSidron1253	38.9189	8	75532
Feldhofer1	79.5	5	63160		Feldhofer1	41.9189	5	63160
Feldhofer2	76.5	8	75532		Feldhofer2	38.9189	8	75532
Fonds-de-Foret	80.5	4	59036		Fonds-de-Foret	42.9189	4	59036
Goyet2878-2D	84.5	0	42540		Goyet2878-2D	46.9189	-1.89189e-08	42540
GoyetQ305-1	78.5	6	67284		GoyetQ305-1	40.9189	6	67284
GoyetQ305-4	77.5	7	71408		GoyetQ305-4	39.9189	7	71408
GoyetQ56-1	84.5	0	42540		GoyetQ56-1	46.9189	-1.89189e-08	42540
GoyetQ57-2	79.5	5	63160		GoyetQ57-2	41.9189	5	63160
Holenstein-stadel	70.5	14	100276		LesCottesZ4-1514	50.9189	-4	26044
LesCottesZ4-1514	88.5	-4	26044		Mezmaiskaya1	36.9189	10	83780
Mezmaiskaya1	74.5	10	83780		Mezmaiskaya2	39.9189	7	71408
Mezmaiskaya2	77.5	7	71408		Mezmaiskaya3	39.9189	7	71408
Mezmaiskaya3	77.5	7	71408		Okladnikov2	34.9189	12	92028
Okladnikov2	72.5	12	92028		Pesturina3	34.9189	12	92028
Pesturina3	72.5	12	92028		Riparo_Broion	46.9189	-1.89189e-08	42540
Riparo_Broion	84.5	0	42540		Scladina_I-4A	32.9189	14	100276
Scladina_I-4A	70.5	14	100276		Spy94a	45.9189	1	46664
Spy94a	83.5	1	46664		Stajnia_S5000	32.9189	14	100276
Stajnia_S5000	70.5	14	100276		Thorin	36.9189	10	83780
Thorin	74.5	10	83780		TrouMagrite2422-26	41.9189	5	63160
TrouMagrite2422-26	79.5	5	63160		Vindija_33.16	43.9189	3	54912
Vindija_33.16	81.5	3	54912		Vindija33.17	42.9189	4	59036
Vindija33.17	80.5	4	59036		Vindija33.19	43.9189	3	54912
Vindija33.19	81.5	3	54912		Vindija33.25	41.9189	5	63160
Vindija33.25	79.5	5	63160

## Sheet: S2C
Neanderthal SNP Positions
Node	Position	Reference	Derived Allele
A	73	A	G
A	189	A	G
A	243	A	G
A	263	A	G
A	547	A	G
A	709	G	A
A	750	A	G
A	769	G	A
A	825	T	A
A	827	A	G
A	1018	G	A
A	1438	A	G
A	1709	G	A
A	2056	G	A
A	2523	C	T
A	2831	G	C
A	2885	T	C
A	3010	G	A
A	3399	A	G
A	3414	C	T
A	3594	C	T
A	3909	C	T
A	4204	T	C
A	4312	C	T
A	4532	G	A
A	4562	A	G
A	4769	A	G
A	4856	T	C
A	4904	C	T
A	4940	C	T
A	5387	C	T
A	5460	G	A
A	5471	G	A
A	5580	T	C
A	5673	T	C
A	5821	G	A
A	5840	C	T
A	6156	C	T
A	6260	G	A
A	6266	A	C
A	6410	C	T
A	6452	C	T
A	6620	T	C
A	6641	T	C
A	7028	C	T
A	7106	A	C
A	7256	C	T
A	7424	A	G
A	7521	G	A
A	7868	C	T
A	7891	C	T
A	8021	A	G
A	8065	G	A
A	8365	A	G
A	8406	C	T
A	8461	C	T
A	8503	T	C
A	8655	C	T
A	8764	G	A
A	8860	A	G
A	8943	C	T
A	9325	T	C
A	9329	G	C
A	9345	C	T
A	9540	T	C
A	9755	G	A
A	9869	C	T
A	10281	C	T
A	10307	C	T
A	10373	G	A
A	10398	A	G
A	10532	A	G
A	10664	C	T
A	10688	G	A
A	10810	T	C
A	10873	T	C
A	10915	T	C
A	11458	A	T
A	11623	C	T
A	11719	G	A
A	11770	T	C
A	11914	G	A
A	12070	G	A
A	12189	T	C
A	12366	A	G
A	12406	G	A
A	12474	C	T
A	12705	C	T
A	13095	T	C
A	13105	A	G
A	13194	G	A
A	13359	G	A
A	13656	T	C
A	13680	C	T
A	13707	G	A
A	13801	A	G
A	13879	T	A
A	13889	G	A
A	14560	G	A
A	14766	C	T
A	15043	G	A
A	15148	G	A
A	15191	T	C
A	15226	A	G
A	15295	C	T
A	15301	G	A
A	15326	A	G
A	15355	G	A
A	15443	C	T
A	15479	T	C
A	15629	T	C
A	15649	A	G
A	15667	C	T
A	15671	A	G
A	15850	T	C
A	16037	A	G
B	438	C	T
B	1406	T	C
B	3808	A	G
B	3918	G	A
B	4048	G	A
B	5505	A	G
B	6023	G	A
B	6200	C	T
B	7127	C	T
B	7861	T	C
B	8386	C	T
B	8701	A	G
B	8986	A	G
B	9027	C	T
B	9053	G	A
B	9456	A	G
B	10256	T	C
B	11383	T	C
B	11950	A	G
B	12351	T	C
B	13269	A	G
B	14053	A	G
B	15232	A	G
B	15789	C	T
B	16400	C	T
C	3939	C	T
C	14144	C	T
D	2863	T	C
E	245	T	C
E	1779	A	G
E	3308	T	C
E	3334	A	G
E	4928	T	C
E	11560	A	G
E	14063	T	C
F	262	C	T
F	3504	T	C
F	6131	A	G
F	8348	A	G
F	15077	G	A
F	16078	A	G
F	16154	T	C
G	16258	A	G
H	3483	G	A
H	12864	T	C
I	10520	A	G
I	13917	A	G
J	6563	C	T
